# Supplementary material for: Aggregation and Prion-Inducing Properties of the G-Protein Gamma Subunit Ste18 are Regulated by Membrane Association
Source: Int J Mol Sci. 2020 Jul 16;21(14):5038. doi: 10.3390/ijms21145038 (PMC7403958; doi:10.3390/ijms21145038)
Supplement: Supplementary file 1 [file ijms-21-05038-s001.zip]

Archive with 9 entries (6 files):
- Supplemental information 07.03.2020/
- Supplemental information 07.03.2020/.DS_Store
- __MACOSX/
- __MACOSX/Supplemental information 07.03.2020/
- __MACOSX/Supplemental information 07.03.2020/._.DS_Store
- Supplemental information 07.03.2020/2020.07.03. Supplemental Information.docx
- __MACOSX/Supplemental information 07.03.2020/._2020.07.03. Supplemental Information.docx
- Supplemental information 07.03.2020/Movie S1.avi
- __MACOSX/Supplemental information 07.03.2020/._Movie S1.avi
